# Supplementary material for: Reweighted multi-view clustering with tissue-like P system
Source: PLoS One. 2023 Feb 10;18(2):e0269878. doi: 10.1371/journal.pone.0269878 (PMC9917278; doi:10.1371/journal.pone.0269878)
Supplement: S1 File — (ZIP) [file pone.0269878.s001.zip]

Archive with 6 entries (5 files):
- S1/HW.mat
- S1/MSRC.mat
- S1/ORL.mat
- S1/WikipediaArticles.mat
- S1/yale.mat
- S1/
